# Supplementary material for: Being HIV positive and staying on antiretroviral therapy in Africa: A qualitative systematic review and theoretical model
Source: PLoS One. 2019 Jan 10;14(1):e0210408. doi: 10.1371/journal.pone.0210408 (PMC6328200; doi:10.1371/journal.pone.0210408)
Supplement: S3 Appendix — (XLSX) [file pone.0210408.s003.xlsx]

## Sheet: Sheet1
Code
a lot of changes have to be made to peoples lives to accomodate ART
a lot of different people are involved in managing care for children/adolescents
able bodied see the combination of hiv and disability as not worth being alive
Acceptance of medical rationale is a facilitator for initiating and staying on ART
acceptance of the medicalization of their lives
accepting hiv takes time
adapting belief system to include ART
addiction often trumps all other influences
adh: avoidance and distraction is facilitator when trying to adhere to art
Adh: conflicting messages can confuse patient
adh: counselling is important - quality and quantity and timing
Adh: Current health status facilitator B+
adh: lack of privacy is a barrier
adh: many patient feel art is not acceptable in community
adh: no patients are perfectly adherent all the time
Adh: palatability of paediatric formulations
Adh: patient autonomy
adh: pill burden is a barrier
adh: providing/taking art may cause conflict in a household
adh: psychological distress is a barrier
Adh: several people administering art to children creates chaos
Adh: shared decision making promotes adherence
Adh: side-effects can enhance belief in the potency of ART -facilitator
Adh: side-effects reduce adherence
adherence counselling assumes that individuals can change their circumstances
adherence counselling is often not sufficient to influence adherence
adolescent have to choose betw attending school and attending clinic
adolescent may isolate themselves due to non-disclosure
adolescent struggle to make sense of their future
adolescents are particularly sensitve to depression
adolescents are sensitive to rejection and discrimination
adolescents find it easier to talk to hcws than parents
adolescents have often experienced a lot of losses
adolescents limit disclosure to peers
adolescents struggle to negotiate sexual relationships
adolescents that do not live with biological parents have diminished support
adolescents want to be normal
adolescents want to maintain friendships and intimate partners therefore don't disclose
adolescents with hiv have the same desires for their future as others
after illness most want to return to 'normal' lives
ahd & ret: community art delivery is a facilitator
anticipated stigma
anticipated stigma can lead to isolation
appearing and feeling powerful is important for men
appearing and feeling respected is important for men
appearing and feeling strong is important for men
art can only treat the physical side of a multifaceted disease
art can restore self-esteem
art clinics can provide a supportive environment
art knowledge alone is likely not enough to assure adherence
art makes you eat more
art may lead to inadvertent disclosure
art rules are often at odds with social roles, identity and reality
ART side effects are worse on an empty stomach
art/pmtct allows women to fulfil fertility desires
ARVs can be used effectively, in the absence of any firm commitment to biomedical perspectives on AIDS
at the clinic patients may not get the care they came for
attending clinic services with women is barrier for men
authoritarian political culture
authoritarian/heirachic biomedical system
bad patients are blamed for their dying
bad patients are humiliated
bad patients are punished
bad patients are reprimanded
bad patients make the hcws look bad
being a 'good patient' makes people feel good about themselves
being a good patient is one way to influence clinic experience
being able to adhere to art gives self confidence
being able to participate in identity roles again improves self-esteem
belief that alternative therapies can cure hiv
belief that art will hasten death
believing that they and hiv is normal helps people cope with long term art
biographical disruption due to hiv diagnosis
biomedical model ignores economic barriers
biomedical model ignores peoples lived realities
biomedical model ignores social responsibilities
biomedical rationale assumes that health is most important
biomedical rationale assumes that individuals can choose to adhere
biomedical rationale puts all the responsibility of maintaining adherence on the patient
biomedical rationale works during acute illness
biomedical rationality ignores health system barriers
both ipv and hiv are stigmatized
busy hcws limit open communication with pts
carers and parents find it hard to disclose to children/adolescents
carers and parents sometimes want to shift responsibility for disclosure to hcw's
carers of children my lie about adherence to hide poor support
caring for others is often put ahead of womens own health
change in appearance and body shape on ART is a challenge
children are often not involved in the art counselling
children struggle to understand and accept hiv
children struggle to understand their disease and art
children/adolescent need a lot of support
children/adolescent need someone to remind them re: art
children/adolescents are often spoken to in authoritarian mode
children/adolescents hide non-adherence in order to not dissapoint
children/adolescents may not take their meds as a form of rebellion
children/adolescents often have very unstable lives
children/adolscents hide poor adherence because they are scolded if they miss drugs
Choice between art and earning money is difficult
choosing between different ideologies
choosing between relationship and art
choosing between various responsibilities
choosing between work and art
choosing family responsibility over art
choosing ideologies to support your decisions
choosing the ideology which supports your whole life best
Church groups can be positive or negative support structures
church groups can support people spiritually and financially
clinic filing and record keeping can influence retention
clinic visits are stressful
clinic visits are unpredictable
combination of lack of disclosure and feeling well is a barrier
combination of structural barriers and good health leads to disengagement
combination of structural barriers and rude hcws leads to disengagment
commitment to ART varies over time
community based organizations play a role in maintaining adherence
community health workers may help in getting patients to return
community health works can be a support system for patients
competing priorities and influences
complex chains of events
Conceptual frame-work: Patient-provider relationship
conflicting priorities and beliefs of patients and staff
considering “non-adherence” as a personal characteristic
constant pressure to be a good patient and live positively can lead to confusion and anxiety
continuity of care is important
Cost of transport is a barrier
counselling by all levels of hcws is a facilitator
counselling can help patients reframe hiv and help them cope
counselling is often less intensive after initiation
counselling often doesn't take into account structural barriers
counselling provided to key pops often doesn't take into account their unique lifestyle
counselling tends to focus on adherence knowledge
Counselling thus largely takes the form of repetitive scripts of positive living
counselors are often ill equiped to deal with all the social issues
counselors feel discouraged when patients don't follow positive living guidelines
criminalization of msm
Current health status is an influencing factor
daily drugs are the new normal
death of a primary care giver affects adherence
decentralization is stressful for patients
definitions of masculinity work against men accessing care
delays in disclosure to adolescent negatively affects tx outcomes
delays in linkage for children is often related to consent from fathers
delays in linkage for children is often related to delayed consent from parents
denail is a barrier to initiating ART
denial is one way of coping with an hiv diagnosis
desire to have HIV uninfected child (B+) facilitator
Differential treatment of poor patients
difficulties on first art visit may lead to disengagement
disability may facilitate healthier life style with hiv
disabled are often singled out for ridicule by other patients
disabled are seen as less human
disabled encounter structural barriers to get to clinic
disabled have special needs when accessing care and they need these to be recognised to remain in care
disabled have the same needs as other people
disabled people need more support
disabled people stigmatize other disabled people who have hiv
disabled sometimes get preferred treatment which can be a benefit
disabled with HIV are sometime emotionally stronger than those with HIV alone
disclosure & stigma & discrimination impairs the ability to deal with other life stresses
disclosure & stigma results in lonliness
disclosure at school affects psychological wellbeing
disclosure can result in emotional abuse for women
disclosure can result in ipv for women
disclosure helps facilitate hiv acceptance
disclosure may help some people feel more confident
disclosure may result in improved support and adherence
disclosure to children helps adherence
disclosure to perinataly infected children is often delayed
discrimination is particularly challenging for adolescents
discrimination of adolescents at home
disengagement from care is a complex process
double burden of disability and hiv related deterioration makes life difficult
double stigma adds an extra burden on key & vulnerable populations
due to poor information and communication children are often confused about hiv art
early disclosure of status may facilitate adherence in adolescents/children
economic pressure
educators can be a source of support to adolescents
educators can worsen discrimination against students
effect of stigma and discrimination may be more important than art
emotional support is important for plwh
enacted stigma
even those who accept hiv hope for a cure
experiency negative hiv effects motivates people to start/continue ART
experiience discrimination
externally funded clinics often have better care
family stability is important
family support helps people cope and accept hiv
family support is important & a facilitator of good adherence
fasting might interfere with art
fear of death is a barrier to linkage and accepting hiv
fear of disclosure in boarding schools is a barrier
fear of discrimination in the work place
fear of discrimination related to looking sickly is a motivator to continue art
fear of inadvertent disclosure may interrupt art or prevent linkage
fear of side-effects may prevent linkage
fear of spousal abandonment prevents disclosure
fear of Stigma is a barrier to taking engaging in care and taking art
Feeling health acts as a barrier for many
feeling healthy prevents people from linking and/or remaining in care
few people embarce their hiv and become activists
financial incentives can act a barrier or facilitator
finger prick hiv test results may not be convincing
food insecurity does not always lead to non-adherence
Food insecurity is a barrier to art
Food insecurity may be a barrier when patients receive message to take art with food
food parcels are an incentive to initiate and maintain ART adherence
for some disabled dealing with hiv is easier than with the disability
forgetting to take medication may be more related to how people cope with competing influences
fsw are often humiliated by hcws
funding from external agencies can help support hiv + people to maintain adherence and retention
getting better on ART after being sick is a facilitator to good adherence
getting sick is tipping point
good mother = compliant with ART and cares for kids
good mother = domestic, caregivers, mother and wife
good patient = adheres to the clinic/hcw rules
good patient = clean and neat
good patient = enthusiasm and gratitude
good patient = follows instructions and is obedient
good patient = never complaining
good patient = speaks honestly and openly to hcws
good patients make hcws jobs easier
government financial aid can be source of support
grandparents can play an important supportive role for children/adolescent
grieving for a lost future is part of the process of accepting hiv
having a family and supporting them was a highly rated aspect of masculinity
having a family to support is a motivator for men to take art
having a previous hiv positive child is a motivator
having children is highly rated aspect of womens identity
hcw communication and messages can give patients hope
hcw counselling often focuses on reframing hiv as a normal chronic disease
hcw discrimination of key & vulnerable pops discourages engagement
hcw discrimination of key pops discourages engagement
hcw inadequate knowledge of guidelines affects treatment
hcw stern communication about adherence rules may drive patients away
hcws and patients have a difference of opinion re: responsibility for health
hcws are often rude and humiliate patients
hcws are seen as powerful by patients
hcws can be a source of support
hcws can help patients feel normal by highlighting that they are not alone
hcws expect adolescents/children to be as responsible as adults
hcws feel caregivers are responsible for disclosure to children/adolescents
hcws feel patients should take responsibility for managing hiv
hcws have a lot of power at the clinic
hcws have control over clinic experience and hiv treatment access
hcws judge women who have many pregnancies harshly
hcws may deny services as punishment for disengagement
hcws often disregard adolescent developmental stage
hcws stigmatize and discriminate key & vulnerable populations
hcws want to be treated with respect
hcws who maintain confidentiality are valued
health care guidelines/ART help some feel they can take control of hiv
Health care workers find providing ART very difficult due to the weight of patients problems
health seeking behaviour is seen as weakness by some men
health workers are under pressure to produce good treatment outcomes outcomes
helping other hiv pts can help some gain respect and self-worth
herbs may be used as an alternative to art
high mobility and travel interferes with adherence
hiv + diagnosis is a source of stress
hiv + men often receive support from women and family
hiv + people are often blamed for their disease
hiv + people can support each other
hiv can connect disabled and able bodied people because they have something in common
hiv can lead to loss of dentity for men who are symptomatic
hiv diagnosis is a source of marital conflict
hiv disclosure may have negative consequences
hiv disclosure may result in loss of support
hiv dx can result in feeling hopeless
hiv dx can result in loss of respect in society
hiv guidelines keep changing and it confuses patients
hiv infected women who have ipv and controlling partners struggle to find support
hiv infected women who have ipv feel isolated
hiv is associated with promiscuity
hiv is easier to accept for those who have had high risk behaviours or who suspected it
hiv is often not the biggest event in peoples lives
hiv self-stigma can lead to depression
HIV specific services often provide better care than general services
HIV support groups can be a facilitator and help people cope
hiv undermines the sense of control over ones life
HIV/art may result in impotence and undermine masculinity
homebased care groups help with daily activities of living and emotional support
hope for being cured.
hunger may potentiate side effects
if clinic set-up causes disclosure, patients disengage
if hiv literacy already exists in a household it is easier to get support
if household dynamics and relationships already function well, support is more accessible for hiv
if there are other with hiv in the household, getting support is easier
incentives can help men provide for their families
Increased apetite on ART is a barrier
individual responsibility is difficult in places with poor health care and marked poverty
inflexible health services are a barrier
initial disengagment
integration of test and treat facilities influences linkage
integration risk disclosure
internalized stigma
intersectionality
ipv and sexual abuse are significant influences in womens lives
ipv/sexual abuse can result in hopelessness/depression which impairs adherence
it is easier to accept hiv if you had some suspicion
it is hard for children to develop new relationships with adult providers
it is hard to follow the rules of hiv care
it is harder to accept hiv and disbality if disability is recent
it is questionable what the impact of adherence counselling is
its hard work to keep hiv status secret
its hard to abide by positive living guidelines
its hard to accept hiv diagnosis if you have not been promiscuous
its hard to listening to art counselling when you have just been diagnosed
judgemental attitudes of hcws are a barrier
key pop stigma might be worse than hiv stigma
key pops have limited social support and are marginalized
labelling bad patients stigmatizes them within the clinic
labelling has power and consequences
lack of disclosure to household members is a barrier to linkage and retention and adherence
lack of hcw confidentiality is a barrier
lack of knowledge about hiv worsens stigma
lack of msm disclosure results in inappropriate health services
lack partner disclosure is a barrier
Language can be a barrier to explaining/understanding how to take art
limited hours of operation are a barrier
link & ret: access to care is limited by criminalization of sexual behaviours
link & ret: hcws may refuse care to key populations
Link & Ret: navigating a new art clinic is confusing
link & ret: religious beliefs can drive hcw discrimination of key pops
Link: cumbersome beaurocratic procedures delay linkage
Link: Current health status
Link: delays in getting cd4 results was a barrier
Link: fear or side-effects is a barrier
link: having an hiv negative child is a strong motivator for pregant women
Link: hcw inadequate knowledge of guidelines delays treatment
Link: HIV infected baby is a motivator
Link: immediacy of same day ART is a barrier
Link: inadequate lab equipment for cd4 testing discourages linkage
Link: lack integration of services is a barrier to retention
link: lack of social support prevents key pops form presenting and remaining in care
link: masculine identity is a barrier to early linkage
Link: poorly functioning information systems are a barrier to linkage
Link: poorly organized care is a barrier
Link: previous CTX facilitates linkage
link: seeing others get better on art is a motivator
Link: sex-workers concerned that body changes from art would affect work
link: spousal denial is a barrier to treatment
link: substance abusers need to be actively recruited in the community for ART
Link: unstable personal relationships are a barrier
lipodystrophy is a barrier
living positively
living positively = wanting to belong to the HIV community
living positively = being an activist
living positively = looking after other hiv infected people
living positively = managing and being responsible for your own health
living positively = no illicit sex, drugs, alcohol
living situation affects adherence for adolescents/children
locus of control of health state influences health seeking
logistical support
long waiting times are a barrier
looking and feeling 'normal' bolsters self esteem
looking and feeling normal facilitates social acceptance
loosing hope for life leads to depression and is a barrier
loss of support after hiv diagnosis makes it hard to maintain adherence
low level staff may be more likely to exert power
low self-esteem & depression is a barrier
lving positively = avoid pregnancy
maintaining a social & family network is important for womens survival
maintaining a social/family network is important for women
maintaining health is only one of many responsibilities people have
maintaining the martital/spousal relationship is important to women
make sense of competing messages and demands
making sense of it all
many believe that ART is for physically sick people only
many believe that if they are a little late they should skip art
many do not believe a first hiv test result
Many people are shocked when they get an hiv + diagnosis
masculine identity and beliefs change over time
masculinity for older men relates to respect family & economic provision
masculinity may be linked to sexual prowess for young men
masculinity may be related to being social with other men
medical pluralism.
men are reluctant to take on the sick role
men do not like to be disciplined by hcws it goes against the power and respect associated with masculine identity
men do not want to lose respect in society
men feel like they have lost power after hiv dx
men may lose respect in the family as a result of hiv
men may not disclose due to accusations of promiscuity & possible marital conflict
men might prefer going to traditional healers which is more masculine
men often delay art until very sick
men often expect others to make health care decisions for them
men struggle with the inability to fulfil mature masculine roles after hiv dx
men taking a new masculine role by becoming advocates for hiv care
men want to appear independent
men want to appear to be risk takers
men want to be seen as brave
men want to father children
men want to feel important and have a presence in the community
men want to provide economically for their family
most people want to hide their hiv identity
motivation to take art after protecting the child wanes
msm find it easier to accept hiv than msm status
msm may delay linking to hiv care due to fear of msm stigma
navigating a new art clinic is stressful
navigating art clinic is difficult
navigating health services is difficult for poorer patients
need for at treatment supporter can be a barrier
NGO support groups give more eductional support; health promotion stuff
NGOs can help support plwh through support groups and education
non judgemental hcws are a facilitator
non specific counselling is a barrier
Non-integrated HIV clinics are a safe haven for HIV infected patients
non-integrated hiv services can risk disclosure
not wanting to be a sickly burden is a facilitator
older men can cope better with social exclusion related to hiv
once labelled as bad, hcws feel it acceptable to treat pts badly
one small event may start the disengagement process
open discussion about hiv in the household helps with normalizing the illness
over time attending clinic gets easier
paediatric clinics give more individualized pt centered care
parents fear being blamed for childrens infection
parents who haven't accepted their own status find it hard to disclose to children
parents worry that children can't understand hive
parents worry that children will react negatively to hiv
partner support is a facilitator of good retention & adherence
patient are counselled to not have unprotected sex but are told they have reproductive rights
patients are afraid of scolding after missed visits
patients are disempowered at the clinic
patients are scolded for poor adherence
patients do not feel they can question providers
patients fear inadvertent disclosure when attending new facilities
patients fear nurses/hcws
patients feel ashamed/guilty for missing visits
patients feel humiliated when hcws are rude
patients feel humiliated when they are exposed at hiv clinics
patients feel humiliated when they are reprimanded by hcws
patients feel humiliated when they feel hcws don't care
patients feel responsible for failing to adhere to art
patients feel that they cannot control the negative consequences of disclosure
Patients have to follow a lot of rules
Patients have very little control over the central aspects of the clinical experience
patients interupt art when they hear of a cure
Patients learn to adapt the rules to their own needs
patients like friendly hcws
patients like good quality services
patients like non-judgemental hcws
patients may be treated badly when returning to care
patients may choose traditional medicines over art
patients may feel better about themselves if see themselves as more responsible than undiagnosed patients
patients may perceive themselves at lower social status than hcws
patients need to abide by rules to facilitate care & health
patients need to be motivated to take art
patients often have to beg, apologize and accept blame to re-engage
patients report negative experiences at clinics most commonly
patients tolerate abuse because it is the only way to get art
patients try hard to maintain 'good patient' status
patients weigh up all information to make a decision
patients who do not comply with biomedical rationale are morally judged
patients who do well on treatment make hcws happy
patients who struggle with art adherence are treated worse by hcws
patients will travel far to avoid being seen at a clinic
paying for services is a barrier
peer support groups offer practical and emotional support
people are afraid to disclose to their partners, they fear the consequences
people experience the same obstacles differently
people feel insecure if hiv stigmata are visible
people have different health seeking behaviour
people have different tipping points
people have responsibilities beyond their health
people have to constantly balance all the influences during long art course
people have to deal with many losses, not just health when diagnosed
people learn from others experiences
people may lose their support structures if they disclose
people may not disclose because they are afraid of how it will change their life
people need time to prepare for ART
people need to accept and believe their hiv status to take ART
people need to create a new identity to accept HIV
people need to feel ready to start art
people often have to address immediate needs
people strive to lead 'normal' lives and forget hiv
people struggle with concept of lifelong ART
people think the disabled are asexual
people want to be accepted by society as normal and belonging
people want to be treated with respect
people want to feel healthy
people want to have a social life
people want to live a normal life like hiv uninfected people
people want to look normal/healthy to others
people with disabilities have limited economic opportunities
peoples lives are forever changed after hiv
perinatal hiv infection has unique psychological issues
pervasive influence of poverty on all life decisions
pervasive uncertainty of life in poverty
poor adherence or defaulting ruins relationships btw hcws and pts
poor are treated worse by hcws
poor communication between staff and patients creates confusion
poor health is a motivator
poor people cannot always choose health first
poor training for staff
poor women may experience stigma consequences more because of gendered roles
poorer patient may need to maintain their social structure more than wealthier patients
poorer patients may be mistreated more often
Poorer patients struggle more to access care
Poorer patients struggle to articulate their needs
positive living = don't stress about hiv
positive living = excercise & eating healthy food
positive living guidelines help some cope with the diagnosis
poverty is a stressor
practical considerations often outweigh explanatory consistency
Pressure to disclose pre-treatment is a barrier
pt perspectives and beliefs change over time
punishment for disengagment is discouraging
punishment is used as a way to control patients
re-engagment is difficult
recovering from extreme sickness bolsters self-esteem
refugee settings result in unstable hiv care
regular changes in drug branding confuses patients
religion and spirituality can be a source of support
religious leaders have influence of patient health decisions
Reluctance to Return
representations of a ‘good patient persona’
responsibility includes social & biological responsibilities
restoration of health on art is a motivator
ret & adh: being a good patient in nurses eyes may improve quality of care
ret & adh: free art is a facilitator
ret & adh: good patient = advises others as an expert
ret & adh: good patient = embraces hiv positive identity
ret & adh: good patient = honest patient
Ret & adh: good-patient provider relationships facilitate retention and adherence
Ret & adh: having a sense of belonging to a group is a facilitator in hiv specific clinics
ret & adh: hiv specific services can encourage stigma
Ret & Adh: if staff prioritize counselling this facilitates ret & adh
Ret & adh: patients are afraid of nurses
Ret & adh: school environment plays a role
Ret & adh: staff have the power to mistreat patients and get away with it
ret & adh: very paternalistic relationship between nurses and patients
ret &Adh: long term side-effects are a barrier
Ret&Adh: religious leaders may discourage ART use
Ret: active managment of at risk patients
Ret: bad clinic services humiliate patients
Ret: bad clinic services may discourage re-engagment
Ret: clinic beaurocracy can affect engagment
Ret: coordinated care by the clinic
Ret: despite bad clinic services some patients remain in care
Ret: DOTs for ART is a barrier
Ret: early identification of at risk patients
Ret: HIV centered care is favoured by some patients
Ret: inadequate lab equipment for cd4 testing discourages retention
Ret: integration can introduce logistical barriers to get art
Ret: integration can lead people to drop out of care
Ret: integration is difficult because of neglect of other primary services
Ret: Integration may lead to poorer quality services
Ret: integration may lead to preferential treatment of some patients
ret: intention to return to care
Ret: offering unique packages of care
Ret: organizations working on lgtb issues could reduce stigma
Ret: palliative care may improve retention
Ret: patient centered services
Ret: patients are labelled as bad
Ret: patients are treated like children in the clinic setting
Ret: Patients expect to be rewarded for being 'good'
Ret: patients learn to abide by rules to facilitate care
Ret: paying for services adds stress
Ret: PLWH need to be involved in the dialogue about the their health care
Ret: political health decisions can have a profound impact
Ret: prioritizing counselling is key
ret: reluctance to return to care
Ret: retention promotion by clinic
Ret: role of case managers
Ret: role of data management/information systems
Ret: social support
ret: some need a support person when they re-engage
Ret: staff absenteeism compromises quality of care
Ret: stock-outs and low drug supply are a barrier
Ret: stock-outs are a barrier
Ret: stock-outs/change in formulations are a barrier to adherence
Ret: support services can aid retention
Ret: tense relationships between govt/NGO'/donors can lead to disengagment
Ret: Whose role is counselling?
return to normality after illness can promote healthy behaviors
return to normality after illness improves social inclusion
Rude clinic staff discourage engagement
same day art initiation can be a facilitator
scientific uncertainty
Seeing others on ART/ with HIV destigmatizes
Seeing others on ART/HIV encourages patients
seeing others sick or die with HIV is a motivator
seeing others with hiv makes people feel normal
self-stigma is pervasive with this disease
seroconcordant couples can support each other
seroconcordant relationships can influence women roles
service provider burnout
several clinic factors interact to influence retention in care
several influences impact on engagment decisions
sex-work is most often the result of poverty and limited choices
sexual abuse can delay linkage
sexual abuse can interfere with art adherence
sexual abuse is shrouded in secrecy
shame/guilt prevents patients from re-engaging
side-effect impair school performance
side-effects are more of a barrier in those who are well
side-effects are worse for those with less advanced disease
side-effects undermine ART message of better health
social comparison and rationalization are ways of coping with hiv disease
social hierarchy influences hcw-pt interaction
social norms about how children are treated impair counselling
social support is important for plwh
society expects women to bear children, it is their social capital
society structure/norms may make patient subservient to hcw
socio-ecological framework
some are afraid to disclose because of loss of support
some are highly motivated to take art despite obstacles
some believe art will kill them
some believe art will weaken them
some counselors offer non-directive supportive counselling
some disabled people thought they were immune
some feel ashamed of being hiv +
some forget to take art
some have positive experiences with hcws and clinics
some hcws do not feel that economic pressure is the biggest barrier
some hcws do not feel that poor clinic services are a barrier
some hcws feel internalized stigma is the biggest barrier
some hcws make patients feel better than others who don't to test for hiv
Some health care workers would like incentives to work harder
some key pops need a lot of support to remain in care
some patients are happy follow instructions blindly
some patients are willing to pay for better services
some patients believe you shouldn't use ART and trad meds together
some patients feel powerless with regard to dealing with HIV
some patients just don't feel like taking ART
some respond well to the authoritarian and rule based hc system
some see retention & adherence as the responsibility of their entire household
some stop art to take alternative medicine or religious cures
some take ART without fully understanding
some turn to substance abuse to cope with hiv dx
some use alternative therapies in addition to art
some women feel powerless control their partners sexual behaviour
Sources of information about HIV
staff shortages and poor care are a barrier
staying alive to look after your children is a motivator
stigma & discrimination may be related physical stigmata of illness
stigma and dislosure can lead to discrimination
stigma may be reducing in some settings
stigma of being hiv + is potentiated if a man cannot provide for his family
stigma related identity is often worse than hiv stigma
Stigma: affects economic opportunities
Stigma: exposure at the clinic risks disclosure
stigma: hiv is related to being dead or near death
stigmatizing attitudes of children and adolescent peers can be particularly bad
stock-outs undermine the message of perfect adherence
structural barriers are not as bad as barrier created by discrimination at health centers
structural violence = adversity, inequity, loss
substance abuse is often a greater priority than art
supernatural forces are often implicated in hiv
support and support groups can help build self-esteem
support groups can be economically helpful
support groups help hiv positive feel like they are not alone
support groups via social media can be facilitator
sustained disengagment
taking art is a constant reminder of hiv infection
taking art postpartum is hard if disclosure hasn't happened
telling people that they are normal is a support strategy
test and treat policy is confusing for patients who have been in care for a while
the biomedical rationale assumes that knowledge is enough
the biomedical rationale ignores socio-cultural influences
the biomedical rationale ignores temporal dimensions
the counselling message to eat healthy food is at odds with poverty
there are many alternative discourses about aids
there are often no repercussions for rude staff
There is a disconnect between what providers feel are the barrier vs patients
there is uncertainty re the cause of aids
timing of development of disability affects response to disability and hiv
tipping point = rude staff & or bad clinic services
to live positively you must embrace the biomedical rationale
tracing lost patients may improve retention
traditional medicines are integral to african culture
transition from highly funded sites to public clinics is difficult
transition to adult facilities is difficult for adolescents
transitory changes in life circumstances
transport delays interfere with clinic attendance
travel time is a barrier
treatment buddy's are the only step were hiv care considers the social world
unexpected events interfere with art
unpredictable events can interfere with linkage, clinic attendance and art adherence
unpredictable life for HIV orphans
Unsupportive partners are a barrier
visible stigmata of hiv can lead to inadvertent disclosure
wealthier patient can afford better care
wealthier patients are often treated better
wealthier patients have the means to maintain confidentially
withdrawal of funding for special programs leads to disengagment
women are expected to care for their husbands and children
women are experience stigma worse because infidelity/promiscuity is not condoned for women
women are more likely to be blamed for bringing hiv home
women are often disempowered in relationships
women find it harder to deal with sexual abuse than hiv
women have to cope with the possibility of lost fertility
women identity = mother, patient and wife
women may experience stigma worse than others because of dependency and disempoweement
women may experience the double stigma of infertility and hiv
women may not be able to access hiv support if husband are very controlling
women may not have many choices
women often do not have the opportunity to take on the sick role
women often do not make health decisions by themselves
women often need to consult their husbands prior to starting art
women sometimes must choose between relationship and ART
women struggle with disclosure to their kids
women want to care for their children
women who are infertile are not valued
women who do not take pmtct are seen as bad mothers
women who start art in pregnancy can be confused about instructions
women with disabilities may engage in sex work as the only form of income generation
women work hard to maintain marital and maternal duties
Womens competing responsibilities
womens economic dependence on men/family can influence engagement/adherence/disclosure
young adults need a lot of support
“patient-citizens”
